# Supplementary material for: Investigating the Efficacy of EGFR-TKIs and Anti-VEGFR Combination in Advanced Non-Small Cell Lung Cancer: A Meta-Analysis
Source: Cancers (Basel). 2024 Mar 18;16(6):1188. doi: 10.3390/cancers16061188 (PMC10969009; doi:10.3390/cancers16061188)
Supplement: Supplementary file 1 [file cancers-16-01188-s001.zip]

Archive with 3 entries (2 files):
- cancers-2889423-supplementary/
- cancers-2889423-supplementary/cancers-2889423_Proof Supplimentary File S2.pdf
- cancers-2889423-supplementary/cancers-2889423_Proof_Supplimentary File S1.pdf
